# Supplementary material for: Specific human leukocyte antigen class I genotypes predict prognosis in resected pancreatic adenocarcinoma: a retrospective cohort study
Source: Int J Surg. 2023 Apr 7;109(7):1941–52. doi: 10.1097/JS9.0000000000000264 (PMC10389500; doi:10.1097/JS9.0000000000000264)
Supplement: Supplementary file 2 [file js9-109-1941-s002.xlsx]

## Sheet: n=608
Table S1 Profiles of germline HLA-A/B/C alleles and corresponding supertypes identified in 608 or 226 Chinese PAAD patients.
HLA-A	Supertype	No. of Patients	Proportion (%)		HLA-B	Supertype	No. of Patients	Proportion (%)		HLA-C	No. of Patients	Proportion (%)
A*11:01	A03	233	38.3224		B*46:01	B62	132	21.7105		C*01:02	193	31.7434
A*24:02	A24	167	27.4671		B*40:01	B44	116	19.0789		C*07:02	174	28.6184
A*02:01	A02	149	24.5066		B*13:02	Unclassified	75	12.3355		C*06:02	108	17.7632
A*02:07	A02	104	17.1053		B*58:01	B58	72	11.8421		C*03:04	106	17.4342
A*33:03	A03	92	15.1316		B*51:01	B07	62	10.1974		C*08:01	97	15.9539
A*30:01	A01A03	69	11.3487		B*15:01	B62	60	9.86842		C*03:03	88	14.4737
A*02:06	A02	64	10.5263		B*13:01	Unclassified	50	8.22368		C*03:02	72	11.8421
A*31:01	A03	41	6.74342		B*40:06	B44	43	7.07237		C*04:01	70	11.5132
A*02:03	A02	40	6.57895		B*55:02	B07	42	6.90789		C*12:02	51	8.38816
A*26:01	A01	39	6.41447		B*38:02	Unclassified	35	5.75658		C*14:02	48	7.89474
A*11:02	A03	34	5.59211		B*54:01	B07	35	5.75658		C*15:02	33	5.42763
A*01:01	A01	30	4.93421		B*52:01	B62	33	5.42763		C*12:03	14	2.30263
A*03:01	A03	25	4.11184		B*39:01	B27	32	5.26316		C*07:04	13	2.13816
A*32:01	A01	11	1.80921		B*15:02	B62	29	4.76974		C*04:03	12	1.97368
A*02:10	Unclassified	7	1.15132		B*40:02	B44	28	4.60526		C*01:03	12	1.97368
A*29:01	A01A24	6	0.986842		B*15:11	Unclassified	28	4.60526		C*14:03	11	1.80921
A*24:20	A24	5	0.822368		B*35:01	B07	26	4.27632		C*05:01	9	1.48026
A*02:05	A02	5	0.822368		B*27:04	B27	23	3.78289		C*08:22	8	1.31579
A*24:07	Unclassified	5	0.822368		B*07:02	B07	22	3.61842		C*02:02	7	1.15132
A*69:01	A02	5	0.822368		B*44:03	B44	21	3.45395		C*07:06	5	0.822368
A*23:01	A24	5	0.822368		B*48:01	B27	20	3.28947		C*15:05	4	0.657895
A*68:01	A03	3	0.493421		B*15:27	Unclassified	20	3.28947		C*07:01	3	0.493421
A*24:03	A24	2	0.328947		B*15:18	B27	19	3.125		C*15:11	2	0.328947
A*03:02	A03	1	0.164474		B*56:01	B07	12	1.97368		C*08:03	2	0.328947
A*30:02	A01	1	0.164474		B*51:02	B07	11	1.80921		C*16:02	1	0.164474
A*24:30	A24	1	0.164474		B*37:01	B44	10	1.64474		C*01:17	1	0.164474
A*29:02	A01A24	1	0.164474		B*27:05	B27	10	1.64474		C*07:66	1	0.164474
A*02:53N	Unclassified	1	0.164474		B*67:01	B07	10	1.64474		C*01:06	1	0.164474
A*68:96	Unclassified	1	0.164474		B*57:01	B58	9	1.48026		C*01:58	1	0.164474
A*24:224	Unclassified	1	0.164474		B*50:01	B44	9	1.48026		C*01:135	1	0.164474
A*74:02	A03	1	0.164474		B*35:03	B07	8	1.31579		C*01:85	1	0.164474
A*02:19	A02	1	0.164474		B*44:02	B44	8	1.31579		C*03:198	1	0.164474
A*68:24	A03	1	0.164474		B*35:05	B07	5	0.822368		C*03:357	1	0.164474
A*33:102	Unclassified	1	0.164474		B*15:25	B62	5	0.822368		C*08:02	1	0.164474
A*33:01	A03	1	0.164474		B*39:05	B27	5	0.822368
A*24:10	A24	1	0.164474		B*18:01	B44	5	0.822368
					B*38:01	B27	5	0.822368
					B*08:01	B08	5	0.822368
					B*15:07	B62	5	0.822368
					B*07:05	B07	4	0.657895
					B*59:01	Unclassified	4	0.657895
					B*45:01	B44	4	0.657895
					B*15:12	B62	4	0.657895
					B*27:07	B27	3	0.493421
					B*15:58	B62	2	0.328947
					B*40:03	B44	2	0.328947
					B*15:05	B62	2	0.328947
					B*35:08	B07	1	0.164474
					B*48:08	B27	1	0.164474
					B*18:02	B44	1	0.164474
					B*55:01	B07	1	0.164474
					B*40:229	Unclassified	1	0.164474
					B*37:04	B44	1	0.164474
					B*53:01	B07	1	0.164474
					B*14:02	B27	1	0.164474
					B*47:01	Unclassified	1	0.164474
					B*07:06	B07	1	0.164474
					B*81:02	B07	1	0.164474
					B*41:01	B44	1	0.164474
					B*35:02	B07	1	0.164474
					B*55:50	Unclassified	1	0.164474
					B*35:76	Unclassified	1	0.164474
					B*51:230	Unclassified	1	0.164474

## Sheet: n=226
Table S1 Profiles of germline HLA-A/B/C alleles and corresponding supertypes identified in 608 or 226 Chinese PAAD patients.
HLA-A	Supertype	No. of Patients	Proportion (%)		HLA-B	Supertype	No. of Patients	Proportion (%)		HLA-C	No. of Patients	Proportion (%)
A*11:01	A03	82	36.2832		B*46:01	B62	43	19.0265		C*07:02	66	29.2035
A*24:02	A24	65	28.7611		B*40:01	B44	39	17.2566		C*01:02	65	28.7611
A*02:01	A02	59	26.1062		B*13:02	Unclassified	30	13.2743		C*06:02	44	19.469
A*02:07	A02	37	16.3717		B*58:01	B58	27	11.9469		C*08:01	42	18.5841
A*33:03	A03	34	15.0442		B*15:01	B62	22	9.73451		C*03:04	37	16.3717
A*02:06	A02	29	12.8319		B*51:01	B07	21	9.29204		C*03:03	28	12.3894
A*30:01	A01A03	27	11.9469		B*13:01	Unclassified	19	8.40708		C*03:02	27	11.9469
A*02:03	A02	15	6.63717		B*40:06	B44	18	7.9646		C*04:01	27	11.9469
A*31:01	A03	15	6.63717		B*39:01	B27	15	6.63717		C*12:02	18	7.9646
A*26:01	A01	14	6.19469		B*55:02	B07	14	6.19469		C*14:02	17	7.52212
A*11:02	A03	11	4.86726		B*54:01	B07	14	6.19469		C*15:02	13	5.75221
A*01:01	A01	11	4.86726		B*35:01	B07	13	5.75221		C*12:03	5	2.21239
A*03:01	A03	9	3.9823		B*15:11	Unclassified	12	5.30973		C*04:03	5	2.21239
A*32:01	A01	4	1.76991		B*38:02	Unclassified	12	5.30973		C*08:22	4	1.76991
A*68:01	A03	3	1.32743		B*15:02	B62	11	4.86726		C*05:01	4	1.76991
A*24:20	A24	2	0.884956		B*48:01	B27	11	4.86726		C*01:03	4	1.76991
A*29:01	A01A24	2	0.884956		B*52:01	B62	10	4.42478		C*02:02	3	1.32743
A*23:01	A24	2	0.884956		B*40:02	B44	9	3.9823		C*07:04	3	1.32743
A*02:10	Unclassified	1	0.442478		B*27:04	B27	8	3.53982		C*14:03	2	0.884956
A*03:02	A03	1	0.442478		B*15:27	Unclassified	8	3.53982		C*07:01	2	0.884956
A*24:03	A24	1	0.442478		B*44:03	B44	8	3.53982		C*07:06	2	0.884956
A*30:02	A01	1	0.442478		B*15:18	B27	7	3.09735		C*16:02	1	0.442478
A*02:19	A02	1	0.442478		B*07:02	B07	7	3.09735		C*01:85	1	0.442478
A*24:07	Unclassified	1	0.442478		B*37:01	B44	5	2.21239		C*03:357	1	0.442478
A*69:01	A02	1	0.442478		B*57:01	B58	5	2.21239		C*15:05	1	0.442478
A*33:102	Unclassified	1	0.442478		B*51:02	B07	5	2.21239
					B*08:01	B08	4	1.76991
					B*44:02	B44	4	1.76991
					B*67:01	B07	3	1.32743
					B*35:05	B07	3	1.32743
					B*15:25	B62	3	1.32743
					B*59:01	Unclassified	3	1.32743
					B*27:05	B27	3	1.32743
					B*39:05	B27	3	1.32743
					B*27:07	B27	2	0.884956
					B*56:01	B07	2	0.884956
					B*15:12	B62	2	0.884956
					B*45:01	B44	2	0.884956
					B*50:01	B44	2	0.884956
					B*07:05	B07	1	0.442478
					B*35:03	B07	1	0.442478
					B*18:01	B44	1	0.442478
					B*38:01	B27	1	0.442478
					B*41:01	B44	1	0.442478
					B*35:02	B07	1	0.442478
					B*40:229	Unclassified	1	0.442478
					B*37:04	B44	1	0.442478
					B*53:01	B07	1	0.442478
