# Supplementary material for: Specific human leukocyte antigen class I genotypes predict prognosis in resected pancreatic adenocarcinoma: a retrospective cohort study
Source: Int J Surg. 2023 Apr 7;109(7):1941–52. doi: 10.1097/JS9.0000000000000264 (PMC10389500; doi:10.1097/JS9.0000000000000264)
Supplement: Supplementary file 4 [file js9-109-1941-s004.xlsx]

## Sheet: Sheet1
Table S3 Univariate analyses of the influence of HLA-A02+B62+B44- or single A02/B62/B44 supertype on DFS in 226 Chinese PAAD patients and subsets
Variable	Univariate analysis of A02+B62+B44-				Univariate analysis of A02				Univariate analysis of B62				Univariate analysis of B44
	HR	95% CI	P value		HR	95% CI	P value		HR	95% CI	P value		HR	95% CI	P value
All (n = 226)	1.7	1.1-2.5	0.019		1.2	0.8-1.7	0.401		1.2	0.8-1.7	0.384		0.8	0.6-1.2	0.358
Age <=65 (n=148)	1.8	1.1-3.1	0.022		1.2	0.7-1.9	0.514		1.2	0.8-2	0.385		0.4	0.1-1.7	0.195
Age >65 (n=78)	1.4	0.7-2.9	0.312		1.2	0.6-2.2	0.563		1.1	0.6-2.2	0.673		0.9	0.6-1.4	0.697
Male (n=141)	2	1.2-3.2	0.005		1.5	0.9-2.5	0.084		1.3	0.8-2.1	0.258		0.7	0.4-1.4	0.34
Female (n=85)	0.9	0.4-2.4	0.882		0.7	0.4-1.4	0.29		0.9	0.5-1.9	0.867		0.8	0.5-1.4	0.507
Well/moderate differentiation (n=93)	2.4	1.2-4.9	0.008		1.1	0.6-2.2	0.76		2.4	1.2-4.7	0.011		0.9	0.5-1.4	0.549
Poor differentiation (n=133)	1.4	0.8-2.5	0.226		1.3	0.8-2	0.288		0.8	0.5-1.3	0.403		0.6	0.3-1.4	0.262
No adjuvant therapy (n=24)	1.7	0.6-4.8	0.275		2	0.7-5.8	0.191		2.5	0.9-6.8	0.073		0.3	0.1-1.5	0.142
With adjuvant therapy (n=202)	1.6	1-2.5	0.056		1.1	0.7-1.6	0.732		1	0.7-1.5	0.944		0.9	0.6-1.4	0.765
CA 19-9 <=37 (n=68)	2.5	1.2-5.3	0.016		1.2	0.6-2.5	0.537		2.1	1-4.3	0.037		0.9	0.5-1.8	0.769
CA 19-9 >37 (n=158)	1.4	0.8-2.3	0.189		1.1	0.7-1.8	0.617		1	0.6-1.5	0.889		0.8	0.5-1.3	0.354
Stage I-II (n=185)	1.9	1.2-2.9	0.007		1.5	1-2.3	0.06		1.2	0.8-1.9	0.321		0.6	0.3-1.1	0.105
Stage III (n=41)	0.9	0.3-3.2	0.908		0.4	0.2-1	0.057		1.1	0.4-2.7	0.876		1	0.6-1.7	0.868
pT stage T1-T2 (n=154)	2.1	1.2-3.6	0.005		1.6	1-2.7	0.054		1.3	0.8-2.2	0.243		0.8	0.5-1.2	0.224
pT stage T3-T4 (n=72)	1	0.5-2.1	0.939		0.7	0.4-1.3	0.223		0.9	0.5-1.7	0.741		1.2	0.5-2.9	0.641
pN stage N0 (n=108)	1.8	0.9-3.5	0.07		1.6	0.9-2.9	0.132		0.9	0.5-1.7	0.75		0.7	0.4-1.1	0.118
pN stage N1 (n=118)	1.6	0.9-2.7	0.12		1	0.6-1.6	0.931		1.4	0.9-2.4	0.159		1.2	0.7-2.3	0.535
KRAS mutant (n=188)	1.6	1-2.5	0.038		1.2	0.8-1.8	0.383		1.1	0.7-1.7	0.589		0.8	0.5-1.2	0.304
KRAS wildtype (n=38)	2.5	0.7-8.6	0.131		1.5	0.5-4.7	0.515		1.7	0.5-5.1	0.372		0.8	0.2-2.8	0.7
TP53 mutant (n=130)	1.6	1-2.6	0.067		1.3	0.8-2.1	0.288		1.4	0.9-2.3	0.171		0.8	0.5-1.3	0.417
TP53 wildtype (n=96)	1.7	0.7-3.9	0.199		1	0.5-1.8	0.968		0.8	0.4-1.6	0.528		0.8	0.4-1.5	0.496
CDKN2A mutant (n=33)	2.6	0.8-8.6	0.102		1.4	0.5-4	0.559		2.9	1-8.6	0.038		0.4	0.1-1.2	0.083
CDKN2A wildtype (n=193)	1.5	1-2.4	0.064		1.1	0.8-1.7	0.533		1	0.7-1.6	0.886		1	0.6-1.5	0.839
SMAD4 mutant (n=43)	1.1	0.5-2.7	0.817		0.8	0.3-1.7	0.493		1.3	0.6-2.9	0.56		0.8	0.3-1.7	0.494
SMAD4 wildtype (n=183)	1.8	1.1-2.9	0.015		1.3	0.8-2	0.235		1.2	0.7-1.8	0.519		0.8	0.5-1.3	0.312
